# Supplementary material for: A screen for nuclear transcripts identifies two linked noncoding RNAs associated with SC35 splicing domains
Source: BMC Genomics. 2007 Feb 1;8:39. doi: 10.1186/1471-2164-8-39 (PMC1800850; doi:10.1186/1471-2164-8-39)
Supplement: Additional File 1 — Categories of Affymetrix probes over 2-fold enriched and with a cytoplasmic intensity cutoff above 100 in both GM00131 lymphoblast and WI-38 fibroblast lines. [file 1471-2164-8-39-S1.csv]

Affymetrix Probe ID	Category	Gene Description	Gene Symbol
215600_x_at	ORF containing	F-box and WD-40 domain protein 12	FBXW12
242195_x_at	ORF containing	numb homolog (Drosophila)-like	NUMBL
244669_at	ORF containing	small nucleolar RNA, C/D box 50A /// chromosome 6 open reading frame 160	SNORD50A /// C6orf160
236715_x_at	ORF containing	uveal autoantigen with coiled-coil domains and ankyrin repeats	UACA
231848_x_at	ORF containing	zinc finger protein 207	ZNF207
232597_x_at	ORF containing	Splicing factor, arginine/serine-rich 2, interacting protein	SFRS2IP
210679_x_at	ORF containing	---	---
231825_x_at	ORF containing	activating transcription factor 7 interacting protein	ATF7IP
233868_x_at	ORF containing	ADAM metallopeptidase domain 33	ADAM33
226665_at	ORF containing	AHA1, activator of heat shock 90kDa protein ATPase homolog 2 (yeast)	AHSA2
208246_x_at	ORF containing	CDNA FLJ20006 fis, clone ADKA02694	---
214731_at	ORF containing	CTTNBP2 N-terminal like	CTTNBP2NL
223662_x_at	ORF containing	DEAD (Asp-Glu-Ala-Asp) box polypeptide 59	DDX59
212253_x_at	ORF containing	dystonin	DST
212254_s_at	ORF containing	dystonin	DST
215016_x_at	ORF containing	dystonin	DST
202771_at	ORF containing	family with sequence similarity 38, member A	FAM38A
222104_x_at	ORF containing	general transcription factor IIH, polypeptide 3, 34kDa	GTF2H3
213650_at	ORF containing	golgi autoantigen, golgin subfamily a, 8A /// golgi autoantigen, golgin subfamily a, 8B	GOLGA8A /// GOLGA8B
213359_at	ORF containing	Heterogeneous nuclear ribonucleoprotein D (AU-rich element RNA binding protein 1, 37kDa)	HNRPD
213089_at	ORF containing	hypothetical protein LOC153561	LOC153561 /// LOC643367 /// LOC643373 /// LOC653412
200791_s_at	ORF containing	IQ motif containing GTPase activating protein 1	IQGAP1
210840_s_at	ORF containing	IQ motif containing GTPase activating protein 1	IQGAP1
213446_s_at	ORF containing	IQ motif containing GTPase activating protein 1	IQGAP1
208633_s_at	ORF containing	microtubule-actin crosslinking factor 1	MACF1
208634_s_at	ORF containing	microtubule-actin crosslinking factor 1	MACF1
215222_x_at	ORF containing	microtubule-actin crosslinking factor 1	MACF1
232168_x_at	ORF containing	microtubule-actin crosslinking factor 1	MACF1
212079_s_at	ORF containing	myeloid/lymphoid or mixed-lineage leukemia (trithorax homolog, Drosophila)	MLL
206792_x_at	ORF containing	phosphodiesterase 4C, cAMP-specific (phosphodiesterase E1 dunce homolog, Drosophila)	PDE4C
215179_x_at	ORF containing	Placental growth factor, vascular endothelial growth factor-related protein	PGF
213517_at	ORF containing	Poly(rC) binding protein 2	PCBP2
211748_x_at	ORF containing	prostaglandin D2 synthase 21kDa (brain) /// prostaglandin D2 synthase 21kDa (brain)	PTGDS
221789_x_at	ORF containing	ras homolog gene family, member T2	RHOT2
222131_x_at	ORF containing	ras homolog gene family, member T2	RHOT2
223802_s_at	ORF containing	retinoblastoma binding protein 6	RBBP6
215588_x_at	ORF containing	RIO kinase 3 (yeast)	RIOK3
230058_at	ORF containing	serologically defined colon cancer antigen 3	SDCCAG3
234981_x_at	ORF containing	similar to mouse 2310016A09Rik gene	LOC134147
222207_x_at	ORF containing	similar to Williams Beuren syndrome chromosome region 19	LOC441258 /// LOC442580 /// LOC641771 /// LOC641776 /// LOC643862 /// LOC643920
221572_s_at	ORF containing	solute carrier family 26, member 6	SLC26A6
220796_x_at	ORF containing	solute carrier family 35, member E1	SLC35E1
208611_s_at	ORF containing	spectrin, alpha, non-erythrocytic 1 (alpha-fodrin)	SPTAN1
215235_at	ORF containing	Spectrin, alpha, non-erythrocytic 1 (alpha-fodrin)	SPTAN1
212071_s_at	ORF containing	spectrin, beta, non-erythrocytic 1	SPTBN1
216310_at	ORF containing	TAO kinase 1	TAOK1
204158_s_at	ORF containing	T-cell, immune regulator 1, ATPase, H+ transporting, lysosomal V0 subunit A3	TCIRG1
207365_x_at	ORF containing	ubiquitin specific peptidase 34	USP34
207598_x_at	ORF containing	X-ray repair complementing defective repair in Chinese hamster cells 2	XRCC2
214715_x_at	ORF containing	zinc finger protein 160	ZNF160
208137_x_at	ORF containing	zinc finger protein 611	ZNF611
208082_x_at	Intron	---	---
216858_x_at	Intron	---	---
217586_x_at	Intron	---	---
235927_at	Intron	---	---
222366_at	Intron	Activity-dependent neuroprotector	ADNP
244197_x_at	Intron	CCR4-NOT transcription complex, subunit 2	CNOT2
217523_at	Intron	CD44 molecule (Indian blood group)	CD44
217482_at	Intron	CDNA FLJ11925 fis, clone HEMBB1000354	---
227383_at	Intron	CDNA FLJ36837 fis, clone ASTRO2011422	---
232266_x_at	Intron	Cell division cycle 2-like 5 (cholinesterase-related cell division controller)	CDC2L5
233056_x_at	Intron	discs, large (Drosophila) homolog-associated protein 4	DLGAP4
235592_at	Intron	Elongation factor, RNA polymerase II, 2	ELL2
240038_at	Intron	Elongation factor, RNA polymerase II, 2	ELL2
207730_x_at	Intron	Hepatoma-derived growth factor-related protein 2	HDGF2
229434_at	Intron	Heterogeneous nuclear ribonucleoprotein D (AU-rich element RNA binding protein 1, 37kDa)	HNRPD
220720_x_at	Intron	hypothetical protein FLJ14346	FLJ14346
238619_at	Intron	Hypothetical protein FLJ43663	FLJ43663
239331_at	Intron	Hypothetical protein FLJ43663	FLJ43663
215978_x_at	Intron	hypothetical protein LOC152719	LOC152719
238774_at	Intron	KIAA1267	KIAA1267
216187_x_at	Intron	Kinesin 2	KNS2
232333_at	Intron	Mastermind-like 2 (Drosophila)	MAML2
241681_at	Intron	Muscleblind-like (Drosophila)	MBNL1
234762_x_at	Intron	Neurolysin (metallopeptidase M3 family)	NLN
214722_at	Intron	Notch homolog 2 (Drosophila) N-terminal like	NOTCH2NL
241425_at	Intron	Nucleoporin like 1	NUPL1
235985_at	Intron	Phosphatidylinositol transfer protein, beta	PITPNB
232615_at	Intron	Phosphodiesterase 4D interacting protein (myomegalin)	PDE4DIP
230097_at	Intron	Phosphoribosylglycinamide formyltransferase, phosphoribosylglycinamide synthetase, phosphoribosylaminoimidazole synthetase	GART
216524_x_at	Intron	Roundabout, axon guidance receptor, homolog 2 (Drosophila)	ROBO2
235623_at	Intron	Signal transducer and activator of transcription 3 interacting protein 1	STATIP1
242578_x_at	Intron	Solute carrier family 22 (extraneuronal monoamine transporter), member 3	SLC22A3
228271_at	Intron	Staphylococcal nuclease domain containing 1	SND1
232525_at	Intron	Staphylococcal nuclease domain containing 1	SND1
243768_at	Intron	SUMO1/sentrin specific peptidase 6	SENP6
242646_at	Intron	Suppressor of variegation 4-20 homolog 1 (Drosophila)	SUV420H1
235705_at	Intron	Triple functional domain (PTPRF interacting)	TRIO
235094_at	Intron	Tropomyosin 4	TPM4
237561_x_at	Intron	Tropomyosin 4	TPM4
242403_at	Intron	Ubiquitin-conjugating enzyme E2D 3 (UBC4/5 homolog, yeast)	UBE2D3
235138_at	Intron	Vacuolar protein sorting 35 (yeast)	VPS35
241435_at	Intron	V-ets erythroblastosis virus E26 oncogene homolog 1 (avian)	ETS1
225239_at	NEAT1	CDNA FLJ26120 fis, clone SYN00419	---
227062_at	NEAT1	trophoblast-derived noncoding RNA	TncRNA
234989_at	NEAT1	trophoblast-derived noncoding RNA	TncRNA
238320_at	NEAT1	trophoblast-derived noncoding RNA	TncRNA
224559_at	NEAT2	metastasis associated lung adenocarcinoma transcript 1 (non-coding RNA)	MALAT1
224567_x_at	NEAT2	metastasis associated lung adenocarcinoma transcript 1 (non-coding RNA)	MALAT1
226675_s_at	NEAT2	metastasis associated lung adenocarcinoma transcript 1 (non-coding RNA)	MALAT1
228582_x_at	NEAT2	Metastasis associated lung adenocarcinoma transcript 1 (non-coding RNA)	MALAT1
217679_x_at	Repetitive	---	---
224549_x_at	Repetitive	---	---
232889_at	Repetitive	hypothetical protein LOC153561	LOC153561
234723_x_at	Repetitive	Hypothetical protein LOC645352	LOC645352
215528_at	Repetitive	Mannosyl (alpha-1,6-)-glycoprotein beta-1,6-N-acetyl-glucosaminyltransferase	MGAT5
242688_at	Repetitive	Thyroid hormone receptor interactor 12	TRIP12
214218_s_at	XIST	X (inactive)-specific transcript	XIST
221728_x_at	XIST	X (inactive)-specific transcript	XIST
224588_at	XIST	X (inactive)-specific transcript	XIST
224589_at	XIST	X (inactive)-specific transcript	XIST
224590_at	XIST	X (inactive)-specific transcript	XIST
227671_at	XIST	X (inactive)-specific transcript	XIST
