# Supplementary material for: A screen for nuclear transcripts identifies two linked noncoding RNAs associated with SC35 splicing domains
Source: BMC Genomics. 2007 Feb 1;8:39. doi: 10.1186/1471-2164-8-39 (PMC1800850; doi:10.1186/1471-2164-8-39)
Supplement: Additional File 3 — MPSS tags and gene descriptions over 2-fold enriched in both mouse liver and BLK CL.4 cell lines. [file 1471-2164-8-39-S3.csv]

Signature	Description	GBACC
GATCAACCTTCATGAACTTC	AarF domain containing kinase 1	BC010539
GATCCTCAGGGTCTGCCCTT	AarF domain containing kinase 2	BC069944
GATCCTAGCTTGAGGATTTT	Activating transcription factor 7 interacting protein	AI851881
GATCTCTTTCTGAGACCTTT	Activity-dependent neuroprotective protein	BC050833
GATCTCAAGCAAGTCAGAAG	ADP-ribosylation factor GTPase activating protein 1	BC016228
GATCATGTGTACCCAGGGGT	Alpha glucosidase 2 alpha neutral subunit	NM_008060
GATCAAGAATAAGTGAAGTG	Alpha thalassemia/mental retardation syndrome X-linked homolog (human)	AW823366
GATCCTTGCCTACTCTGTAT	Amyloid beta (A4) precursor protein-binding, family B, member 3	NM_146085
GATCTCAGCCAAAAGTCCGA	AT motif binding factor 1	NM_007496
GATCAACGGAGGACTATCAT	ATPase, H+ transporting, lysosomal V0 subunit a isoform 2	AF218252
GATCTTGATATTTGGCCTCT	ATPase, Na+/K+ transporting, alpha 1 polypeptide	NM_144900
GATCTGAAAGTAGACTCTGC	ATPase, Na+/K+ transporting, beta 3 polypeptide	NM_007502
GATCGTGGTGATTGAGAACG	ATP-binding cassette, sub-family B (MDR/TAP), member 4	CO804261
GATCAGCCATTTCTTGGGGT	Beta-site APP cleaving enzyme 1	BI135218
GATCCTAACTGTGGAACCTC	Brain-specific angiogenesis inhibitor 1-associated protein 2	AW045765
GATCCCTTACTGTTGTGTCT	Breakpoint cluster region homolog	BC060270
GATCCTGGGACAAGCACAGG	BRF1 homolog, subunit of RNA polymerase III transcription initiation factor IIIB (S. cerevisiae)	BC037224
GATCACCAGTGGGAAAGCAG	Bri3 binding protein	AI841257
GATCCTCCTGACTCCACGTC	C1q and tumor necrosis factor related protein 1	BI156044
GATCAGGCCCACAGCCGAGT	Calcineurin binding protein 1	BC030927
GATCCTAGAGTCTCTGAACA	CD47 antigen (Rh-related antigen, integrin-associated signal transducer)	NM_010581
GATCCGAGCCCCAGCGGGAA	CDC42 effector protein (Rho GTPase binding) 4	NM_020006
GATCCCGCCAAAAGAATTAC	CDC-like kinase 1	AI850226
GATCCTCACTGATGTCCTCC	CDNA sequence BC017158	NM_145590
GATCCTGGTAAACCCTGTGC	CDNA sequence BC023151	BC023151
GATCTGGGCCTCCAGGGACT	CDNA sequence BC026370	BC026370
GATCCCTGGTGGTGCTGAGC	CDNA sequence BC061259	NM_198424
GATCACAGCTTAGAGAATGT	CDNA sequence BC065123	BC065123
GATCTCAGTGGGTCACATAA	CDP-diacylglycerol synthase (phosphatidate cytidylyltransferase) 2	AW121668
GATCTCCAGTAACCTTTGTC	Cell division cycle 37 homolog (S. cerevisiae)-like 1	BE951064
GATCCTGTCTGCACACATTC	Cereblon	BC046967
GATCCTCGTTTCCTTACTGC	Cullin 5	AK014894
GATCTTCACAATCAAAGCTG	Cyclin D binding myb-like transcription factor 1	NM_011806
GATCTCGCTCCTTTGAGAGG	Cyclin L1	BC007177
GATCTCTACTGCTGTTAGGT	Cyclin T1	BG090133
GATCAGTGCTCTGCTAACGC	DEAD (Asp-Glu-Ala-Asp) box polypeptide 17	NM_152806
GATCTCGGTGTCATCAGAGG	Degenerative spermatocyte homolog 1 (Drosophila)	AW123470
GATCTGGCTTATCTTCTTCT	Diacylglycerol O-acyltransferase 1	NM_010046
GATCTCTCCTCCATACACAC	DNA segment, Chr 10, Wayne State University 93, expressed	BC019433
GATCAGAGCTGGGAAGCCTC	DNA segment, Chr 15, ERATO Doi 366, expressed	NM_023063
GATCCCAGCTGCCAGGAGTC	Dolichyl pyrophosphate phosphatase 1	BC026544
GATCCCAGGGTGTTTCAAAC	Dystroglycan 1	BC007150
GATCACTCAGATGCTGATGG	ELOVL family member 6, elongation of long chain fatty acids (yeast)	BU614361
GATCTTCCTGGTCTACTAGC	Enhancer of polycomb homolog 1 (Drosophila)	NM_007935
GATCAGTTAGGCTCTTCCTT	Epidermal growth factor receptor pathway substrate 15, related sequence	NM_007944
GATCCCTTGCAGTTCTGTGC	Eukaryotic translation initiation factor 2B, subunit 4 delta	BC021884
GATCTTATGGTTCAGTGTAA	Expressed sequence AA536749	AI481634
GATCCTTACATCAACCTGGC	Expressed sequence AI450540	BC023048
GATCCTGGAAATGGACAAAG	Expressed sequence AW050020	AK049130
GATCTCTGTGAGTTTGAGGG	Fatty acid amide hydrolase	AK032079
GATCAAGGAGCCACCCTGAT	F-box and leucine-rich repeat protein 17	BC058120
GATCACTTTGACTTCATCCT	Filamin, beta	BC003959
GATCCTTGGTTTTGAGAAAT	Formin binding protein 4	NM_018828
GATCCAACTGACAGATGAGG	Gem (nuclear organelle) associated protein 5	BC037519
GATCCGAACTTCACCCTAAT	General transcription factor II I repeat domain-containing 1	AF257475
GATCTTTGTAAGCTCATCTC	Glucosidase 1	NM_020619
GATCTGCTGTCCAGAGCAAG	Glucosidase, alpha, acid	NM_008064
GATCCCCAGACCTGGGTTTG	Glycophorin C	NM_027863
GATCCCAGAATTCTACTGAA	Glypican 4	BY722252
GATCTTGTTTTCTTTGTTGG	Glypican 4	BC006622
GATCCTCCCCTTTACGGACA	Golgi autoantigen, golgin subfamily b, macrogolgin 1	BC040461
GATCTCTCAGGCCATGGGTC	GPI anchor attachment protein 1	BC006697
GATCACCCCCTTCCCTCTGT	GTP binding protein 2	NM_019581
GATCTGGAAAGCTCTGGGGA	Guanine nucleotide binding protein-like 2 (nucleolar)	NM_145552
GATCTCTGTAACAGAGCCTC	Heat shock protein 4	AK220167
GATCCCCACCCCATGTGTTA	HECT, UBA and WWE domain containing 1	BC004007
GATCGCAGAGTCCGCCAACT	Helicase with zinc finger domain	NM_198298
GATCACTGACTCTTGGTCAA	Heterogeneous nuclear ribonucleoprotein H1	BC016459
GATCCCAGCATGGTCAGCGC	HGF-regulated tyrosine kinase substrate	NM_008244
GATCCTATCTCGCCCAGTGA	Host cell factor C1	NM_008224
GATCCATGTCATCGTTCATT	Hyperparathyroidism 2 homolog (human)	AK048027
GATCTCCAGTCCAAGGCTTC	Hypothetical protein D930025H04	BC082539
GATCATAGCTGCTGTGTGCT	Insulin-like growth factor 2 receptor	NM_010515
GATCACTCTGGAGTTCAGCG	Insulin-like growth factor binding protein 7	NM_008048
GATCATCTCACAGGACAGGG	Interferon gamma receptor 1	NM_010511
GATCTGATTGCCTTCATGGA	Interferon regulatory factor 3	BC003233
GATCTACTGGGGCTGGGCCA	Jumonji, AT rich interactive domain 1C (Rbp2 like)	NM_013668
GATCCTCTGCGGAGGCTACA	Lectin, galactoside-binding, soluble, 3 binding protein	BF681785
GATCGTTTCCCTGCTGGCGG	Legumain	BF178718
GATCTGTGTGGGACCAAGGC	Leucine zipper protein 1	BC053451
GATCCTCTGTTGGGGCCTCG	Leucyl-tRNA synthetase	BC006060
GATCCCCTCTTCCCAAATAA	Leukocyte receptor cluster (LRC) member 4	NM_029934
GATCCAACTTTAAACTCCAA	LUC7-like 2 (S. cerevisiae)	BI693511
GATCCTGGGGTACAGGAAAC	Lysophosphatidylglycerol acyltransferase 1	BG794724
GATCGTCCTTAGATTGTCAG	Major facilitator superfamily domain containing 1	BC024891
GATCAGTCTTCCGGTCTGTA	MAP kinase-interacting serine/threonine kinase 1	NM_021461
GATCTCAGTCGACCAATAAC	MAX gene associated	BG797289
GATCTGCCTGTTACCTCTTC	Membrane bound C2 domain containing protein	NM_011843
GATCCTGGTCATTTTTAGGT	Membrane-associated ring finger (C3HC4) 7	AA874372
GATCTGCCCATGGAGGAGGG	Methionine aminopeptidase-like 1	NM_025633
GATCAGGGTTAAGGAGGAGC	Mitochondrial ribosomal protein L48	BE630016
GATCTCAGGGGGTCCTTTTG	Mitogen activated protein kinase kinase 7	BC070467
GATCACAAGAAGTTAGTTTG	Mitogen-activated protein kinase kinase kinase kinase 3	BC005781
GATCCCTGGGAACCTAGACC	Myocyte enhancer factor 2D	BC040217
GATCCAATCAGGGCAAGAAC	N-deacetylase/N-sulfotransferase (heparan glucosaminyl) 1	NM_008306
GATCTGAGCCCCCTGAGGTT	Nicalin homolog (zebrafish)	BC002303
GATCTTACTGGGGAAGAGGA	N-myc downstream regulated gene 3	BC018504
GATCCCCAAACTGGCCTGGG	Notch gene homolog 1 (Drosophila)	NM_008714
GATCAACCACTGACCTGCCT	Nuclear factor of activated T-cells 5	BE951839
GATCCTCCTCCCTGGGCAGG	Nuclear factor, erythroid derived 2,-like 1	NM_008686
GATCACAAGAAAAGTCCCCT	Nuclear RNA export factor 1 homolog (S. cerevisiae)	NM_016813
GATCCATTCTGGAACAGAGT	Nucleoporin 155	AF322375
GATCCCTCCTGGGCATTGCT	Nudix (nucleoside diphosphate linked moiety X)-type motif 13	BC037091
GATCTTTCTAAAACGTCTTT	Paraoxonase 3	BC005714
GATCCTGCGGAAACGCGAAT	Peripheral myelin protein	BC010765
GATCACCCTAGCTGCAGTGG	Phosphatidylethanolamine binding protein	AK018078
GATCTGCCTGTGGCAAGTCA	Phosphatidylinositol-3-phosphate/phosphatidylinositol 5-kinase, type III	BM507748
GATCTGCTGTCTACTACCTA	Phosphoribosyl pyrophosphate synthetase-associated protein 2	BC051438
GATCTTTGTAAGTTCAAGGC	Phosphoribosylformylglycinamidine synthase (FGAR amidotransferase)	BE996756
GATCAAGTTTGCCGTCCATG	Phosphorylase kinase alpha 2	BC050040
GATCTGAGACTTCTCCTGCT	Plectin 1	BE648314
GATCCTTTTTCTTGTCCCTC	Poly(A) binding protein, nuclear 1	AI849369
GATCATTGACAAACTGGAAG	Poly(rC) binding protein 2	AV080412
GATCCTTGTCCTATGTGCTG	Polymerase (RNA) III (DNA directed) polypeptide A	BC053071
GATCCACCTACTTTTTCAGC	Polymerase (RNA) mitochondrial (DNA directed)	AA168666
GATCTGAGCACGTCCCGCTG	Potassium channel tetramerisation domain containing 3	BC045196
GATCCAACTAAGTCTCCTCC	Procollagen, type I, alpha 2	BC012438
GATCCAGCTCCTAAACTGTT	Protein kinase C and casein kinase substrate in neurons 3	BC003884
GATCGCAGACTTTGGCCTCT	Protein kinase N1	NM_177262
GATCAGTGTGAGTGACTGCA	Protein phosphatase 1, regulatory (inhibitor) subunit 12A	BE692989
GATCTGTGTGTGTTTGCTCT	Protein phosphatase 6, catalytic subunit	BF661370
GATCCCTGGTGGCTGCCCTT	Protein tyrosine phosphatase, receptor type, N	AB041605
GATCTGTGTGGGCTGGGGTT	PRP18 pre-mRNA processing factor 18 homolog (yeast)	AI840668
GATCCGCCCTTGTGCCCACT	Queuine tRNA-ribosyltransferase 1	BC044811
GATCTACAAATAGGGAGTTT	Ral guanine nucleotide dissociation stimulator-like 2	BI330561
GATCCCTGCTTTCATGGAAG	REST corepressor 1	BC066802
GATCCGTTTGAATAATCATG	Retinoblastoma binding protein 5	BC057632
GATCTGACGCCCTCTTCTGC	Retinoblastoma binding protein 9	BC011107
GATCTCCAAGTCTCTCAGTC	Retinoic acid induced 17	NM_183208
GATCGACCACATCCTGGATG	Ribophorin I	BC002175
GATCTTCCAGAGTGACCTGT	RIKEN cDNA 0610037D15 gene	NM_026714
GATCGCTGTGGCCGAAACTT	RIKEN cDNA 1110060O18 gene	BC011495
GATCCAGATGATGGTTCTTT	RIKEN cDNA 1300006C19 gene	NM_024222
GATCCGAAAATGTCAGCAGA	RIKEN cDNA 1500005N04 gene	NM_029634
GATCTTGATTTCAGGTACTT	RIKEN cDNA 1500012F01 gene	BC042795
GATCAGCCGTTCCTCTGGTG	RIKEN cDNA 1500031N24 gene	BC026404
GATCTCTCTGGAACTATCTA	RIKEN cDNA 1810036I24 gene	NM_026210
GATCGCTACCGTCAGGACCT	RIKEN cDNA 1810057E01 gene	BC016119
GATCACAGTGAGATTCTCAT	RIKEN cDNA 2010111I01 gene	BC064132
GATCAGCCACAAGATTTCAT	RIKEN cDNA 2310001H13 gene	BC026411
GATCTCAGCTGACGACGAGA	RIKEN cDNA 2310014H19 gene	BC024583
GATCCTTCTTTCTCCAGCAC	RIKEN cDNA 2310032M22 gene	BC024438
GATCGCTCATTGGAACAGCT	RIKEN cDNA 2310043N10 gene (Neat1)	BC025215
GATCTCCATTTTGATGTTAC	RIKEN cDNA 2310075M15 gene	BC037709
GATCCTCTTCCCATCCATCC	RIKEN cDNA 2610005L07 gene	BC086761
GATCAGGAGTTCCAGGACAG	RIKEN cDNA 2610014F08 gene	NM_028118
GATCACGGTTCCTATCGGCT	RIKEN cDNA 2610030H06 gene	BC028317
GATCTGTTTACAAGGTTTGT	RIKEN cDNA 2810442I22 gene	BC057180
GATCACACTGGAACAGAACC	RIKEN cDNA 2900076A13 gene	BC025886
GATCCTCCTGGGCTTGAACT	RIKEN cDNA 3110023E09 gene	BC006876
GATCTACAACCTCGACTATA	RIKEN cDNA 3300001P08 gene	AA467588
GATCACAGTATCATAGCTAG	RIKEN cDNA 3526402H21 gene	BC048151
GATCTTCAGAAACCTTGCTG	RIKEN cDNA 4833420G17 gene	NM_026127
GATCTTTCCACACAGGAGCA	RIKEN cDNA 4933439C20 gene	BM878275
GATCGCCTCAGAAGCAGCAG	RIKEN cDNA 5630401J11 gene	BC091770
GATCCACGTGGAAATCTTAG	RIKEN cDNA 5730406M06 gene	BC060111
GATCCAGACTTGCCTTATAA	RIKEN cDNA 5730564L20 gene	BC016189
GATCTGTGGACTTTGGGGAT	RIKEN cDNA 5930434B04 gene	NM_029862
GATCTCAGTGTGGTACAAAA	RIKEN cDNA 6330441O12 gene	CF744974
GATCTTAAGAGATAACATGA	RIKEN cDNA 9430072K23 gene (Neat2)	AK009681
GATCTCCCTTGTCCAGTGGA	RIKEN cDNA A230054D04 gene	AI585369
GATCTCAGGAATGGCATCGG	RIKEN cDNA B330012G18 gene	AK009719
GATCTACCTCCATAGAGATG	RIKEN cDNA C130047D21 gene	NM_153584
GATCTACCTCAGCGGCTCTC	RIKEN cDNA D130059P03 gene	NM_177185
GATCCGAATTACCTTGTTGG	RIKEN cDNA D130061D10 gene	BC013769
GATCCAAGAGGAGGAGCACA	RIKEN cDNA D630044F24 gene	BC055929
GATCCTTCCAGGAAGAGGAA	RIKEN cDNA D930015E06 gene	NM_172681
GATCCACCAGTGCTGTGCTG	RIKEN cDNA E430027O22 gene	BC019619
GATCCCAGATGATACCCACT	RNA binding motif protein 28	BC023293
GATCCTACAACAGGGCTCTA	RNA binding motif protein 5	BQ897280
GATCCCACGTGGAGGGATGC	Scaffold attachment factor B	AA823405
GATCTAAGTTCACGCCTCCT	Secreted acidic cysteine rich glycoprotein	CB589636
GATCCAGAAACTGAGAAGCT	Septin 4	NM_011129
GATCTCTGTGAAAGTAGTAC	Serine/arginine-rich protein specific kinase 2	AA174677
GATCCAGAGCTGCCTGTCGG	SET binding factor 1	BC029156
GATCTGAGGAGGAGGAGACA	SH2 domain binding protein 1 (tetratricopeptide repeat containing)	BC060091
GATCCTTCCCAGAAGAGTCT	Similar to RIKEN cDNA 6030426L16	BF462959
GATCTTTTTCTCCATCTCTT	Solute carrier family 27 (fatty acid transporter), member 1	NM_011977
GATCTGTCCGCCTGCCTATC	Solute carrier family 29 (nucleoside transporters), member 1	BC004828
GATCTTCAAGGACGACTGGA	Solute carrier family 30 (zinc transporter), member 6	BC005753
GATCCAGTTTTAGTGAACCC	Solute carrier family 39 (zinc transporter), member 14	NM_144808
GATCGTGCCTACCGCTCTAT	Sorting nexin 13	AW050388
GATCACCAGAAGCCATGCTC	Sphingosine phosphate lyase 1	NM_009163
GATCACTGTCTACAGTGGTT	Spinocerebellar ataxia 2 homolog (human)	AA178023
GATCCCCCAGGCTTTGGAAA	Splicing factor 3b, subunit 2	CA528572
GATCTAAGAAGTCATGGTGT	Splicing factor, arginine/serine-rich 14	NM_172755
GATCAGATTTACCATTTTGC	Splicing factor, arginine/serine-rich 2 (SC-35)	BP772893
GATCAGTTGACAGTGGCAAT	Splicing factor, arginine/serine-rich 5 (SRp40, HRS)	BC038624
GATCTGGATTATTACTCTGT	Splicing factor, arginine/serine-rich 7	BC027391
GATCCACAAAGTTAATGAGG	Stress 70 protein chaperone, microsome-associated, human homolog	NM_030201
GATCCTTGTTCTATGATTGC	Suppressor of variegation 4-20 homolog 2 (Drosophila)	BC024816
GATCTTGTACAAACCGGTTT	Thyroid hormone receptor associated protein 3	BC033472
GATCATGCCTTGGCAGAGCG	Topoisomerase (DNA) III beta	NM_011624
GATCTGGCAGTCATAGCTTG	Transforming growth factor, beta induced	AA674965
GATCCGTGCTGAGCGTCGGC	Transmembrane 9 superfamily member 1	BC007187
GATCTCATGTTCCTTTACAC	Transmembrane protein 38B	BC011072
GATCTTTTTTGCCTTTGTCC	Trinucleotide repeat containing 5	BC013549
GATCCCCATAGGATGGGCAG	Trinucleotide repeat containing 6b	BP762379
GATCACTGGTGTTTCCCATT	Tripartite motif-containing 44	BC039979
GATCAGTTCCAACATCAGCT	Vacuolar protein sorting 11 (yeast)	NM_027889
GATCTCAAAGCAAGATTTTT	Valosin containing protein (p97)/p47 complex interacting protein 1	AK079052
GATCTGTTTCTCTGGTGGTT	WD repeat and FYVE domain containing 3	BC058274
GATCCTGAGAGTGTCACTGT	WD repeat domain 22	NM_177267
GATCCCGATGTCCACCGGAC	WD repeat domain 24	NM_173741
GATCTCTTCTGAGTACCCCA	Wolfram syndrome 1 homolog (human)	BC046988
GATCCTGGGAAGCTAGGAAT	Zinc finger protein 189	BC087833
GATCTCTTCATCACAGCGTA	Zinc finger protein 260	NM_011981
GATCAGCTGTGCTGGACCAC	Zinc finger RNA binding protein	BC038599
GATCCTGGGGGTGGACTGCA	Zinc finger, DHHC domain containing 9	BC042618
GATCAACAAATCTCCTAGGC
GATCTGCTTCAATAATTTAA
GATCTTTATAATTTGAGAGG
GATCAAACTTTACCATTATT
GATCAAACAACCCAACAGGA
GATCTGAGTTCAGACCGGAG
GATCAACTTATACATCTTCT
GATCCCACTGCACATAGGAC
